# Supplementary material for: Downstream Link of Vitamin D Pathway with Inflammation Irrespective of Plasma 25OHD3: Hints from Vitamin D-Binding Protein (DBP) and Receptor (VDR) Gene Polymorphisms
Source: Biomedicines. 2025 Feb 6;13(2):385. doi: 10.3390/biomedicines13020385 (PMC11853708; doi:10.3390/biomedicines13020385)
Supplement: Supplementary file 1 [file biomedicines-13-00385-s001.zip]

Archive with 1 entries (1 files):
- biomedicines-3451782-supplementary.pdf
